# Supplementary material for: Genome reannotation and gland-specific transcriptome analysis identify new effector candidates in Meloidogyne chitwoodi
Source: PLoS Pathog. 2025 Nov 7;21(11):e1013075. doi: 10.1371/journal.ppat.1013075 (PMC12614787; doi:10.1371/journal.ppat.1013075)
Supplement: S1 Table — (XLSX) [file ppat.1013075.s006.xlsx]

## Sheet: Supp. Table 1
S1 Table. Summary of Gland transcriptome sequencing and alignment data.
				Illumina ShortRead
				M. chitwoodi Gland _rep1		M. chitwoodi Gland _rep2		M. chitwoodi Gland _rep3
				Read1	Read2	Read1	Read2	Read1	Read2
		Total read		14343519	29020983	2958040	20520152	7656803	10563111
		Mapped read		1554624	3856531	904090	6813370	704640	1053410
		Percentage of aligned read		0.11	0.13	0.31	0.33	0.09	0.1
		Average length (bp)		150	150	150	150	150	150
