# Supplementary material for: Genome reannotation and gland-specific transcriptome analysis identify new effector candidates in Meloidogyne chitwoodi
Source: PLoS Pathog. 2025 Nov 7;21(11):e1013075. doi: 10.1371/journal.ppat.1013075 (PMC12614787; doi:10.1371/journal.ppat.1013075)
Supplement: S2 Table — (XLSX) [file ppat.1013075.s007.xlsx]

## Sheet: Supp. Table 2
S2 Table. Gland transcripts with SP and no TM domain.
Gene_id
MelChi.RACE1.v1a2.Mc1_scaffold1.g000060
MelChi.RACE1.v1a2.Mc1_scaffold1.g000380
MelChi.RACE1.v1a2.Mc1_scaffold1.g000630
MelChi.RACE1.v1a2.Mc1_scaffold1.g000790
MelChi.RACE1.v1a2.Mc1_scaffold1.g001290
MelChi.RACE1.v1a2.Mc1_scaffold1.g001410
MelChi.RACE1.v1a2.Mc1_scaffold1.g001810
MelChi.RACE1.v1a2.Mc1_scaffold1.g002750
MelChi.RACE1.v1a2.Mc1_scaffold1.g003020
MelChi.RACE1.v1a2.Mc1_scaffold1.g003130
MelChi.RACE1.v1a2.Mc1_scaffold1.g003420
MelChi.RACE1.v1a2.Mc1_scaffold1.g003720
MelChi.RACE1.v1a2.Mc1_scaffold1.g006310
MelChi.RACE1.v1a2.Mc1_scaffold1.g006700
MelChi.RACE1.v1a2.Mc1_scaffold1.g006800
MelChi.RACE1.v1a2.Mc1_scaffold1.g006850
MelChi.RACE1.v1a2.Mc1_scaffold1.g006890
MelChi.RACE1.v1a2.Mc1_scaffold1.g007270
MelChi.RACE1.v1a2.Mc1_scaffold1.g007860
MelChi.RACE1.v1a2.Mc1_scaffold1.g007880
MelChi.RACE1.v1a2.Mc1_scaffold10.g000130
MelChi.RACE1.v1a2.Mc1_scaffold10.g000360
MelChi.RACE1.v1a2.Mc1_scaffold10.g004430
MelChi.RACE1.v1a2.Mc1_scaffold10.g005610
MelChi.RACE1.v1a2.Mc1_scaffold10.g005900
MelChi.RACE1.v1a2.Mc1_scaffold11.g000240
MelChi.RACE1.v1a2.Mc1_scaffold11.g000440
MelChi.RACE1.v1a2.Mc1_scaffold11.g001210
MelChi.RACE1.v1a2.Mc1_scaffold11.g002080
MelChi.RACE1.v1a2.Mc1_scaffold11.g002120
MelChi.RACE1.v1a2.Mc1_scaffold11.g002130
MelChi.RACE1.v1a2.Mc1_scaffold11.g003010
MelChi.RACE1.v1a2.Mc1_scaffold11.g003990
MelChi.RACE1.v1a2.Mc1_scaffold11.g004260
MelChi.RACE1.v1a2.Mc1_scaffold11.g004290
MelChi.RACE1.v1a2.Mc1_scaffold11.g004310
MelChi.RACE1.v1a2.Mc1_scaffold11.g004370
MelChi.RACE1.v1a2.Mc1_scaffold11.g004790
MelChi.RACE1.v1a2.Mc1_scaffold11.g005320
MelChi.RACE1.v1a2.Mc1_scaffold11.g005840
MelChi.RACE1.v1a2.Mc1_scaffold11.g006030
MelChi.RACE1.v1a2.Mc1_scaffold12.g000600
MelChi.RACE1.v1a2.Mc1_scaffold12.g000630
MelChi.RACE1.v1a2.Mc1_scaffold12.g002190
MelChi.RACE1.v1a2.Mc1_scaffold12.g002350
MelChi.RACE1.v1a2.Mc1_scaffold12.g004260
MelChi.RACE1.v1a2.Mc1_scaffold12.g004930
MelChi.RACE1.v1a2.Mc1_scaffold13.g003270
MelChi.RACE1.v1a2.Mc1_scaffold13.g003290
MelChi.RACE1.v1a2.Mc1_scaffold13.g003390
MelChi.RACE1.v1a2.Mc1_scaffold13.g003500
MelChi.RACE1.v1a2.Mc1_scaffold13.g004370
MelChi.RACE1.v1a2.Mc1_scaffold13.g004390
MelChi.RACE1.v1a2.Mc1_scaffold14.g000410
MelChi.RACE1.v1a2.Mc1_scaffold14.g000700
MelChi.RACE1.v1a2.Mc1_scaffold14.g000930
MelChi.RACE1.v1a2.Mc1_scaffold14.g002200
MelChi.RACE1.v1a2.Mc1_scaffold14.g003600
MelChi.RACE1.v1a2.Mc1_scaffold14.g005120
MelChi.RACE1.v1a2.Mc1_scaffold14.g005540
MelChi.RACE1.v1a2.Mc1_scaffold14.g005950
MelChi.RACE1.v1a2.Mc1_scaffold14.g006040
MelChi.RACE1.v1a2.Mc1_scaffold14.g006210
MelChi.RACE1.v1a2.Mc1_scaffold14.g006440
MelChi.RACE1.v1a2.Mc1_scaffold15.g000150
MelChi.RACE1.v1a2.Mc1_scaffold15.g000380
MelChi.RACE1.v1a2.Mc1_scaffold15.g000450
MelChi.RACE1.v1a2.Mc1_scaffold15.g000680
MelChi.RACE1.v1a2.Mc1_scaffold15.g000910
MelChi.RACE1.v1a2.Mc1_scaffold15.g001010
MelChi.RACE1.v1a2.Mc1_scaffold15.g001020
MelChi.RACE1.v1a2.Mc1_scaffold15.g001390
MelChi.RACE1.v1a2.Mc1_scaffold15.g001520
MelChi.RACE1.v1a2.Mc1_scaffold15.g001780
MelChi.RACE1.v1a2.Mc1_scaffold15.g002430
MelChi.RACE1.v1a2.Mc1_scaffold15.g002860
MelChi.RACE1.v1a2.Mc1_scaffold15.g002930
MelChi.RACE1.v1a2.Mc1_scaffold15.g003040
MelChi.RACE1.v1a2.Mc1_scaffold15.g003070
MelChi.RACE1.v1a2.Mc1_scaffold15.g003550
MelChi.RACE1.v1a2.Mc1_scaffold15.g003650
MelChi.RACE1.v1a2.Mc1_scaffold15.g004010
MelChi.RACE1.v1a2.Mc1_scaffold15.g004260
MelChi.RACE1.v1a2.Mc1_scaffold15.g004270
MelChi.RACE1.v1a2.Mc1_scaffold15.g004290
MelChi.RACE1.v1a2.Mc1_scaffold15.g004780
MelChi.RACE1.v1a2.Mc1_scaffold15.g004990
MelChi.RACE1.v1a2.Mc1_scaffold15.g005000
MelChi.RACE1.v1a2.Mc1_scaffold15.g005390
MelChi.RACE1.v1a2.Mc1_scaffold16.g000220
MelChi.RACE1.v1a2.Mc1_scaffold16.g000260
MelChi.RACE1.v1a2.Mc1_scaffold16.g000350
MelChi.RACE1.v1a2.Mc1_scaffold16.g000540
MelChi.RACE1.v1a2.Mc1_scaffold16.g001650
MelChi.RACE1.v1a2.Mc1_scaffold16.g002240
MelChi.RACE1.v1a2.Mc1_scaffold16.g003730
MelChi.RACE1.v1a2.Mc1_scaffold16.g005350
MelChi.RACE1.v1a2.Mc1_scaffold16.g005630
MelChi.RACE1.v1a2.Mc1_scaffold17.g000100
MelChi.RACE1.v1a2.Mc1_scaffold17.g000180
MelChi.RACE1.v1a2.Mc1_scaffold17.g000220
MelChi.RACE1.v1a2.Mc1_scaffold17.g000310
MelChi.RACE1.v1a2.Mc1_scaffold17.g001060
MelChi.RACE1.v1a2.Mc1_scaffold17.g001100
MelChi.RACE1.v1a2.Mc1_scaffold17.g003300
MelChi.RACE1.v1a2.Mc1_scaffold17.g003630
MelChi.RACE1.v1a2.Mc1_scaffold17.g004250
MelChi.RACE1.v1a2.Mc1_scaffold17.g004520
MelChi.RACE1.v1a2.Mc1_scaffold17.g004660
MelChi.RACE1.v1a2.Mc1_scaffold17.g005320
MelChi.RACE1.v1a2.Mc1_scaffold17.g005390
MelChi.RACE1.v1a2.Mc1_scaffold18.g002740
MelChi.RACE1.v1a2.Mc1_scaffold18.g003930
MelChi.RACE1.v1a2.Mc1_scaffold18.g004680
MelChi.RACE1.v1a2.Mc1_scaffold18.g004720
MelChi.RACE1.v1a2.Mc1_scaffold19.g000290
MelChi.RACE1.v1a2.Mc1_scaffold19.g000420
MelChi.RACE1.v1a2.Mc1_scaffold19.g000430
MelChi.RACE1.v1a2.Mc1_scaffold19.g000440
MelChi.RACE1.v1a2.Mc1_scaffold19.g000660
MelChi.RACE1.v1a2.Mc1_scaffold19.g000720
MelChi.RACE1.v1a2.Mc1_scaffold2.g000320
MelChi.RACE1.v1a2.Mc1_scaffold2.g000400
MelChi.RACE1.v1a2.Mc1_scaffold2.g001000
MelChi.RACE1.v1a2.Mc1_scaffold2.g001050
MelChi.RACE1.v1a2.Mc1_scaffold2.g001430
MelChi.RACE1.v1a2.Mc1_scaffold2.g001490
MelChi.RACE1.v1a2.Mc1_scaffold2.g002150
MelChi.RACE1.v1a2.Mc1_scaffold2.g002240
MelChi.RACE1.v1a2.Mc1_scaffold2.g003550
MelChi.RACE1.v1a2.Mc1_scaffold2.g004140
MelChi.RACE1.v1a2.Mc1_scaffold2.g005110
MelChi.RACE1.v1a2.Mc1_scaffold2.g006060
MelChi.RACE1.v1a2.Mc1_scaffold2.g007820
MelChi.RACE1.v1a2.Mc1_scaffold20.g000500
MelChi.RACE1.v1a2.Mc1_scaffold20.g000820
MelChi.RACE1.v1a2.Mc1_scaffold20.g000830
MelChi.RACE1.v1a2.Mc1_scaffold20.g001070
MelChi.RACE1.v1a2.Mc1_scaffold20.g001080
MelChi.RACE1.v1a2.Mc1_scaffold21.g000370
MelChi.RACE1.v1a2.Mc1_scaffold25.g000010
MelChi.RACE1.v1a2.Mc1_scaffold26.g000010
MelChi.RACE1.v1a2.Mc1_scaffold27.g000010
MelChi.RACE1.v1a2.Mc1_scaffold3.g000370
MelChi.RACE1.v1a2.Mc1_scaffold3.g000630
MelChi.RACE1.v1a2.Mc1_scaffold3.g000690
MelChi.RACE1.v1a2.Mc1_scaffold3.g000810
MelChi.RACE1.v1a2.Mc1_scaffold3.g001210
MelChi.RACE1.v1a2.Mc1_scaffold3.g001350
MelChi.RACE1.v1a2.Mc1_scaffold3.g003790
MelChi.RACE1.v1a2.Mc1_scaffold3.g004730
MelChi.RACE1.v1a2.Mc1_scaffold3.g006170
MelChi.RACE1.v1a2.Mc1_scaffold3.g006970
MelChi.RACE1.v1a2.Mc1_scaffold3.g007160
MelChi.RACE1.v1a2.Mc1_scaffold4.g000030
MelChi.RACE1.v1a2.Mc1_scaffold4.g000420
MelChi.RACE1.v1a2.Mc1_scaffold4.g000450
MelChi.RACE1.v1a2.Mc1_scaffold4.g000520
MelChi.RACE1.v1a2.Mc1_scaffold4.g000530
MelChi.RACE1.v1a2.Mc1_scaffold4.g000540
MelChi.RACE1.v1a2.Mc1_scaffold4.g000590
MelChi.RACE1.v1a2.Mc1_scaffold4.g000620
MelChi.RACE1.v1a2.Mc1_scaffold4.g000990
MelChi.RACE1.v1a2.Mc1_scaffold4.g001170
MelChi.RACE1.v1a2.Mc1_scaffold4.g001870
MelChi.RACE1.v1a2.Mc1_scaffold4.g001900
MelChi.RACE1.v1a2.Mc1_scaffold4.g002540
MelChi.RACE1.v1a2.Mc1_scaffold4.g003290
MelChi.RACE1.v1a2.Mc1_scaffold4.g003540
MelChi.RACE1.v1a2.Mc1_scaffold4.g004700
MelChi.RACE1.v1a2.Mc1_scaffold4.g004990
MelChi.RACE1.v1a2.Mc1_scaffold4.g005030
MelChi.RACE1.v1a2.Mc1_scaffold4.g005370
MelChi.RACE1.v1a2.Mc1_scaffold4.g005540
MelChi.RACE1.v1a2.Mc1_scaffold5.g000650
MelChi.RACE1.v1a2.Mc1_scaffold5.g000670
MelChi.RACE1.v1a2.Mc1_scaffold5.g001680
MelChi.RACE1.v1a2.Mc1_scaffold5.g001700
MelChi.RACE1.v1a2.Mc1_scaffold5.g001960
MelChi.RACE1.v1a2.Mc1_scaffold5.g002200
MelChi.RACE1.v1a2.Mc1_scaffold5.g002240
MelChi.RACE1.v1a2.Mc1_scaffold5.g002330
MelChi.RACE1.v1a2.Mc1_scaffold5.g002440
MelChi.RACE1.v1a2.Mc1_scaffold5.g002460
MelChi.RACE1.v1a2.Mc1_scaffold5.g002470
MelChi.RACE1.v1a2.Mc1_scaffold5.g002610
MelChi.RACE1.v1a2.Mc1_scaffold5.g002960
MelChi.RACE1.v1a2.Mc1_scaffold5.g003040
MelChi.RACE1.v1a2.Mc1_scaffold5.g003050
MelChi.RACE1.v1a2.Mc1_scaffold5.g003290
MelChi.RACE1.v1a2.Mc1_scaffold5.g003380
MelChi.RACE1.v1a2.Mc1_scaffold5.g003560
MelChi.RACE1.v1a2.Mc1_scaffold5.g003740
MelChi.RACE1.v1a2.Mc1_scaffold5.g003950
MelChi.RACE1.v1a2.Mc1_scaffold5.g004020
MelChi.RACE1.v1a2.Mc1_scaffold5.g004090
MelChi.RACE1.v1a2.Mc1_scaffold5.g004260
MelChi.RACE1.v1a2.Mc1_scaffold5.g004280
MelChi.RACE1.v1a2.Mc1_scaffold5.g004600
MelChi.RACE1.v1a2.Mc1_scaffold5.g004680
MelChi.RACE1.v1a2.Mc1_scaffold5.g005130
MelChi.RACE1.v1a2.Mc1_scaffold5.g006580
MelChi.RACE1.v1a2.Mc1_scaffold5.g006680
MelChi.RACE1.v1a2.Mc1_scaffold5.g006730
MelChi.RACE1.v1a2.Mc1_scaffold5.g006790
MelChi.RACE1.v1a2.Mc1_scaffold5.g006880
MelChi.RACE1.v1a2.Mc1_scaffold5.g006890
MelChi.RACE1.v1a2.Mc1_scaffold5.g006900
MelChi.RACE1.v1a2.Mc1_scaffold5.g006960
MelChi.RACE1.v1a2.Mc1_scaffold6.g000920
MelChi.RACE1.v1a2.Mc1_scaffold6.g000940
MelChi.RACE1.v1a2.Mc1_scaffold6.g001210
MelChi.RACE1.v1a2.Mc1_scaffold6.g001360
MelChi.RACE1.v1a2.Mc1_scaffold6.g001650
MelChi.RACE1.v1a2.Mc1_scaffold6.g002000
MelChi.RACE1.v1a2.Mc1_scaffold6.g002020
MelChi.RACE1.v1a2.Mc1_scaffold6.g002040
MelChi.RACE1.v1a2.Mc1_scaffold6.g002300
MelChi.RACE1.v1a2.Mc1_scaffold6.g002350
MelChi.RACE1.v1a2.Mc1_scaffold6.g002360
MelChi.RACE1.v1a2.Mc1_scaffold6.g003260
MelChi.RACE1.v1a2.Mc1_scaffold6.g004230
MelChi.RACE1.v1a2.Mc1_scaffold6.g004440
MelChi.RACE1.v1a2.Mc1_scaffold6.g004600
MelChi.RACE1.v1a2.Mc1_scaffold6.g004760
MelChi.RACE1.v1a2.Mc1_scaffold6.g004830
MelChi.RACE1.v1a2.Mc1_scaffold6.g005360
MelChi.RACE1.v1a2.Mc1_scaffold6.g005370
MelChi.RACE1.v1a2.Mc1_scaffold6.g007100
MelChi.RACE1.v1a2.Mc1_scaffold7.g000280
MelChi.RACE1.v1a2.Mc1_scaffold7.g002100
MelChi.RACE1.v1a2.Mc1_scaffold7.g003050
MelChi.RACE1.v1a2.Mc1_scaffold7.g003270
MelChi.RACE1.v1a2.Mc1_scaffold7.g004180
MelChi.RACE1.v1a2.Mc1_scaffold7.g004530
MelChi.RACE1.v1a2.Mc1_scaffold7.g005810
MelChi.RACE1.v1a2.Mc1_scaffold8.g000480
MelChi.RACE1.v1a2.Mc1_scaffold8.g000960
MelChi.RACE1.v1a2.Mc1_scaffold8.g002240
MelChi.RACE1.v1a2.Mc1_scaffold8.g002790
MelChi.RACE1.v1a2.Mc1_scaffold8.g002800
MelChi.RACE1.v1a2.Mc1_scaffold8.g003400
MelChi.RACE1.v1a2.Mc1_scaffold8.g003720
MelChi.RACE1.v1a2.Mc1_scaffold8.g003780
MelChi.RACE1.v1a2.Mc1_scaffold8.g004630
MelChi.RACE1.v1a2.Mc1_scaffold8.g006370
MelChi.RACE1.v1a2.Mc1_scaffold8.g006550
MelChi.RACE1.v1a2.Mc1_scaffold8.g006890
MelChi.RACE1.v1a2.Mc1_scaffold9.g000360
MelChi.RACE1.v1a2.Mc1_scaffold9.g001070
MelChi.RACE1.v1a2.Mc1_scaffold9.g002160
MelChi.RACE1.v1a2.Mc1_scaffold9.g002360
MelChi.RACE1.v1a2.Mc1_scaffold9.g003770
MelChi.RACE1.v1a2.Mc1_scaffold9.g004720
MelChi.RACE1.v1a2.Mc1_scaffold9.g004950
MelChi.RACE1.v1a2.Mc1_scaffold9.g005350
MelChi.RACE1.v1a2.Mc1_scaffold9.g005390
MelChi.RACE1.v1a2.Mc1_scaffold9.g005420
MelChi.RACE1.v1a2.Mc1_scaffold9.g005610
MelChi.RACE1.v1a2.Mc1_scaffold9.g005630
MelChi.RACE1.v1a2.Mc1_scaffold9.g005770
MelChi.RACE1.v1a2.Mc1_scaffold9.g006230
