# Supplementary material for: Genome reannotation and gland-specific transcriptome analysis identify new effector candidates in Meloidogyne chitwoodi
Source: PLoS Pathog. 2025 Nov 7;21(11):e1013075. doi: 10.1371/journal.ppat.1013075 (PMC12614787; doi:10.1371/journal.ppat.1013075)
Supplement: S4 Table — (XLSX) [file ppat.1013075.s009.xlsx]

## Sheet: Supp. Table 4
S4 Table. Putative homologs of known effectors.
Gene_id	Putative orthologue	Species	Domains	Activity	Accession number	Reference
MelChi.RACE1.v1a2.Mc1_scaffold1.g000790	Mh265	M. hapla		Defense suppression	MhA1_Contig274.frz3.gene7	1
MelChi.RACE1.v1a2.Mc1_scaffold1.g003130	Mi-PG-1	M. incognita	polygalacturonase	Cell wall modifying enzyme	AY098646	2
MelChi.RACE1.v1a2.Mc1_scaffold14.g000930	Mi-xyl1	M. incognita	Endo-1,4-β-xylanase	Cell wall modifying enzyme	AF224342	3
MelChi.RACE1.v1a2.Mc1_scaffold19.g000420	Mg01965	M. graminicola	C-type lectin	Defense suppression	KAF7635983.1	4
MelChi.RACE1.v1a2.Mc1_scaffold20.g001070	MgGPP	M. graminicola		Defense suppression	KY113086	5
MelChi.RACE1.v1a2.Mc1_scaffold4.g001900	MjCM-1	M. javanica	Chorismate mutase	Defense suppression	AF095949	6
MelChi.RACE1.v1a2.Mc1_scaffold5.g002240	MiMsp1	M. incognita	Venom allergen	Defense suppression	AF013289.1	7
MelChi.RACE1.v1a2.Mc1_scaffold5.g006890	Mi-eng-1	M. incognita	β-1,4-endoglucanase	Cell wall modifying enzyme	AF100549	8
MelChi.RACE1.v1a2.Mc1_scaffold8.g006890	MiCRT	M. incognita	Calreticulin	Defense suppression	AF402771	9
MelChi.RACE1.v1a2.Mc1_scaffold16.g000220	Mc12299	M. chitwoodi	Proteinase inhibitor-like			10
