# Supplementary material for: Genome reannotation and gland-specific transcriptome analysis identify new effector candidates in Meloidogyne chitwoodi
Source: PLoS Pathog. 2025 Nov 7;21(11):e1013075. doi: 10.1371/journal.ppat.1013075 (PMC12614787; doi:10.1371/journal.ppat.1013075)
Supplement: S5 Table — (XLSX) [file ppat.1013075.s010.xlsx]

## Sheet: Supp. Table 5
S5 Table. Putative Mc1 effectors after using homologs as cut-off criteria.
Gene_id	Known RKN effectors	McGlands	Glands average TPM	Domain	IPR #	SeqSearch_Species
MelChi.RACE1.v1a2.Mc1_scaffold1.g000790	Mh265	McGland73	520.088			M. incognita
MelChi.RACE1.v1a2.Mc1_scaffold1.g001290		McGland18	6685.41
MelChi.RACE1.v1a2.Mc1_scaffold1.g001410		McGland37	1390.11
MelChi.RACE1.v1a2.Mc1_scaffold1.g001810		McGland52	804.197
MelChi.RACE1.v1a2.Mc1_scaffold1.g003020		McGland78	465.21	Glycoside hydrolase, family 28	IPR003961	M. incognita
MelChi.RACE1.v1a2.Mc1_scaffold1.g003130	Mi-PG-1	McGland75	507.515	Glycoside hydrolase, family 28	IPR003961	M. incognita
MelChi.RACE1.v1a2.Mc1_scaffold1.g006310		McGland20	5104.94			M. graminicola
MelChi.RACE1.v1a2.Mc1_scaffold1.g006700		McGland123	114.318			M. enterolobii
MelChi.RACE1.v1a2.Mc1_scaffold10.g000130		McGland80	429.758	Protein kinase domain	IPR000719	M. graminicola
MelChi.RACE1.v1a2.Mc1_scaffold10.g000360		McGland83	378.793			M. graminicola
MelChi.RACE1.v1a2.Mc1_scaffold11.g000440		McGland39	1313.94			M. incognita
MelChi.RACE1.v1a2.Mc1_scaffold11.g002080		McGland114	151.839	Alginate lyase domain	IPR008397	M. enterolobii
MelChi.RACE1.v1a2.Mc1_scaffold11.g002120		McGland11	11469.7			M. hapla
MelChi.RACE1.v1a2.Mc1_scaffold11.g003990		McGland16	7125.21			M. floridensis
MelChi.RACE1.v1a2.Mc1_scaffold11.g004290		McGland116	131.876			M. enterolobii
MelChi.RACE1.v1a2.Mc1_scaffold11.g004370		McGland76	493.811			M. enterolobii
MelChi.RACE1.v1a2.Mc1_scaffold11.g004790		McGland25	3316.65	RlpA-like protein, double-psi beta-barrel domain	IPR009009	M. enterolobii
MelChi.RACE1.v1a2.Mc1_scaffold11.g005320		McGland67	591.196
MelChi.RACE1.v1a2.Mc1_scaffold12.g002350		McGland91	292.002	Thioredoxin domain	IPR013766	M. enterolobii
MelChi.RACE1.v1a2.Mc1_scaffold12.g004930		McGland107	170.084			M. hapla
MelChi.RACE1.v1a2.Mc1_scaffold13.g003270		McGland81	388.473	Protease inhibitor I35 (TIMP)	IPR001820
MelChi.RACE1.v1a2.Mc1_scaffold13.g003290		McGland108	162.157	Thioredoxin domain	IPR013766	M. graminicola
MelChi.RACE1.v1a2.Mc1_scaffold13.g003390		McGland14	7703.77	Pectate lyase PlyH/PlyE-like	IPR004898	M. graminicola
MelChi.RACE1.v1a2.Mc1_scaffold13.g004370		McGland101	236.772
MelChi.RACE1.v1a2.Mc1_scaffold14.g000410		McGland93	284.801
MelChi.RACE1.v1a2.Mc1_scaffold14.g000930	Mi-Xyl1	McGland125	110.424	Glycosyl hydrolase family 30, TIM-barrel domain	IPR033452	M. graminicola
MelChi.RACE1.v1a2.Mc1_scaffold14.g005540		McGland45	1158.76			M. graminicola
MelChi.RACE1.v1a2.Mc1_scaffold14.g006440		McGland115	140.097			M. enterolobii
MelChi.RACE1.v1a2.Mc1_scaffold15.g000450		McGland122	117.619			M. graminicola
MelChi.RACE1.v1a2.Mc1_scaffold15.g000910		McGland53	801.305
MelChi.RACE1.v1a2.Mc1_scaffold15.g002430		McGland98	248.206			M. incognita
MelChi.RACE1.v1a2.Mc1_scaffold15.g002860		McGland111	156.955	Heat shock protein 70 family	IPR013126	M. incognita
MelChi.RACE1.v1a2.Mc1_scaffold15.g003040		McGland99	242.52			M. hapla
MelChi.RACE1.v1a2.Mc1_scaffold15.g003070		McGland82	385.868	Thioredoxin domain	IPR013766	M. graminicola
MelChi.RACE1.v1a2.Mc1_scaffold15.g004010		McGland26	2993.86
MelChi.RACE1.v1a2.Mc1_scaffold15.g004260		McGland90	296.791	Glycoside hydrolase, family 59;Glycosyl hydrolase family 30, beta sandwich domain	IPR001286;IPR033452	M. enterolobii
MelChi.RACE1.v1a2.Mc1_scaffold15.g004270		McGland97	258.7	Glycosyl hydrolase family 30, TIM-barrel domain	IPR033452	M. graminicola
MelChi.RACE1.v1a2.Mc1_scaffold15.g004290		McGland86	319.564			M. graminicola
MelChi.RACE1.v1a2.Mc1_scaffold15.g004990		McGland120	122.951			M. floridensis
MelChi.RACE1.v1a2.Mc1_scaffold15.g005000		McGland110	157.932			M. floridensis
MelChi.RACE1.v1a2.Mc1_scaffold15.g005390		McGland103	218.499	Glutathione peroxidase	IPR000889	M. graminicola
MelChi.RACE1.v1a2.Mc1_scaffold16.g000220	Mc11229	McGland72	563.128	Trypsin Inhibitor-like, cysteine rich domain	IPR002919	M. enterolobii
MelChi.RACE1.v1a2.Mc1_scaffold16.g000260		McGland119	127.187
MelChi.RACE1.v1a2.Mc1_scaffold16.g000540		McGland10	11835.2			M. graminicola
MelChi.RACE1.v1a2.Mc1_scaffold16.g001650		McGland38	1367.11			M. graminicola
MelChi.RACE1.v1a2.Mc1_scaffold16.g002240		McGland87	318.209			M. javanica
MelChi.RACE1.v1a2.Mc1_scaffold16.g003730		McGland35	1432.07			M. incognita
MelChi.RACE1.v1a2.Mc1_scaffold17.g000180		McGland84	333.853			M. incognita
MelChi.RACE1.v1a2.Mc1_scaffold17.g000220		McGland19	5861.81
MelChi.RACE1.v1a2.Mc1_scaffold17.g001060		McGland1	131084
MelChi.RACE1.v1a2.Mc1_scaffold17.g003300		McGland62	646.434	Peptidase family A1 domain	IPR033121	M. graminicola
MelChi.RACE1.v1a2.Mc1_scaffold17.g004250		McGland31	1834.58
MelChi.RACE1.v1a2.Mc1_scaffold17.g004660		McGland65	595.318	Peptidase C1A, papain C-terminal	IPR000668	M. enterolobii
MelChi.RACE1.v1a2.Mc1_scaffold17.g005390		McGland69	579.046	Tyrosinase copper-binding domain	IPR002227	M. enterolobii
MelChi.RACE1.v1a2.Mc1_scaffold19.g000290		McGland100	240.171
MelChi.RACE1.v1a2.Mc1_scaffold19.g000420	Mg01965	McGland32	1717.1	C-type lectin-like	IPR001304	M. graminicola
MelChi.RACE1.v1a2.Mc1_scaffold19.g000430		McGland55	773.16	C-type lectin-like	IPR001304
MelChi.RACE1.v1a2.Mc1_scaffold19.g000720		McGland88	303.494
MelChi.RACE1.v1a2.Mc1_scaffold2.g000320		McGland121	122.733
MelChi.RACE1.v1a2.Mc1_scaffold2.g000400		McGland61	659.949			M. graminicola
MelChi.RACE1.v1a2.Mc1_scaffold2.g001050		McGland34	1436.72	Pectate lyase PlyH/PlyE-like	IPR004898	M. incognita
MelChi.RACE1.v1a2.Mc1_scaffold2.g001430		McGland46	1144.56	Pectate lyase PlyH/PlyE-like	IPR004898	M. incognita
MelChi.RACE1.v1a2.Mc1_scaffold2.g002150		McGland113	152.974	Histidine phosphatase superfamily, clade-2	IPR000560	M. graminicola
MelChi.RACE1.v1a2.Mc1_scaffold2.g002240		McGland112	154.259	Peptidase family A1 domain	IPR033121	M. graminicola
MelChi.RACE1.v1a2.Mc1_scaffold2.g006060		McGland33	1691.32			M. javanica
MelChi.RACE1.v1a2.Mc1_scaffold2.g007820		McGland36	1423.58	C-type lectin-like	IPR001304	M. graminicola
MelChi.RACE1.v1a2.Mc1_scaffold20.g000500		McGland66	591.519			M. graminicola
MelChi.RACE1.v1a2.Mc1_scaffold20.g000820		McGland15	7252.47			M. graminicola
MelChi.RACE1.v1a2.Mc1_scaffold20.g001070	MgGPP	McGland49	884.123			M. graminicola
MelChi.RACE1.v1a2.Mc1_scaffold20.g001080		McGland5	21477.2			M. graminicola
MelChi.RACE1.v1a2.Mc1_scaffold21.g000370		McGland94	281.495
MelChi.RACE1.v1a2.Mc1_scaffold27.g000010		McGland21	4750.57	RlpA-like protein, double-psi beta-barrel domain	IPR009009	M. incognita
MelChi.RACE1.v1a2.Mc1_scaffold3.g000630		McGland68	581.918	Heat shock protein 70 family	IPR013126	M. hapla
MelChi.RACE1.v1a2.Mc1_scaffold3.g000690		McGland40	1261.94	Catalase immune-responsive domain	IPR011614	M. enterolobii
MelChi.RACE1.v1a2.Mc1_scaffold3.g001210		McGland6	19153.1			M. graminicola
MelChi.RACE1.v1a2.Mc1_scaffold3.g001350		McGland8	14046.5			M. graminicola
MelChi.RACE1.v1a2.Mc1_scaffold4.g000420		McGland43	1212.31	Glycoside hydrolase, family 5	IPR001547
MelChi.RACE1.v1a2.Mc1_scaffold4.g000450		McGland44	1206.8	Glycoside hydrolase, family 5	IPR001547
MelChi.RACE1.v1a2.Mc1_scaffold4.g000520		McGland13	8700.19	C-type lectin-like	IPR001304
MelChi.RACE1.v1a2.Mc1_scaffold4.g000530		McGland9	13170.3	C-type lectin-like	IPR001304
MelChi.RACE1.v1a2.Mc1_scaffold4.g000540		McGland51	823.1			M. enterolobii
MelChi.RACE1.v1a2.Mc1_scaffold4.g000590		McGland7	14864.5			M. graminicola
MelChi.RACE1.v1a2.Mc1_scaffold4.g000620		McGland102	219.126			M. enterolobii
MelChi.RACE1.v1a2.Mc1_scaffold4.g001870		McGland85	325.672			M. graminicola
MelChi.RACE1.v1a2.Mc1_scaffold4.g001900	MjCM-1	McGland24	3337.83	Chorismate mutase II, prokaryotic-type	IPR002701	M. enterolobii
MelChi.RACE1.v1a2.Mc1_scaffold4.g002540		McGland95	273.582	Glycoside hydrolase, family 5	IPR001547	M. enterolobii
MelChi.RACE1.v1a2.Mc1_scaffold4.g003290		McGland56	753.555
MelChi.RACE1.v1a2.Mc1_scaffold4.g005030		McGland89	297.63	Glycoside hydrolase, family 5	IPR001547
MelChi.RACE1.v1a2.Mc1_scaffold4.g005370		McGland92	286.1	EF-hand domain	IPR002048	M. graminicola
MelChi.RACE1.v1a2.Mc1_scaffold4.g005540		McGland27	2822.36	Glycoside hydrolase, family 5	IPR001547
MelChi.RACE1.v1a2.Mc1_scaffold5.g000650		McGland54	775.936	EF-hand domain	IPR002048
MelChi.RACE1.v1a2.Mc1_scaffold5.g000670		McGland79	452.901	Peptidase M12A	IPR001506	M. graminicola
MelChi.RACE1.v1a2.Mc1_scaffold5.g001680		McGland64	602.39	Glycoside hydrolase, family 28	IPR003961	M. graminicola
MelChi.RACE1.v1a2.Mc1_scaffold5.g001960		McGland4	21657.9	CAP domain	IPR014044	M. graminicola
MelChi.RACE1.v1a2.Mc1_scaffold5.g002240	MiMsp1	McGland23	3992.05	CAP domain	IPR014044	M. enterolobii
MelChi.RACE1.v1a2.Mc1_scaffold5.g002610		McGland105	204.64	Chorismate mutase II, prokaryotic-type	IPR002701	M. graminicola
MelChi.RACE1.v1a2.Mc1_scaffold5.g003040		McGland106	203.716	Transthyretin-like	IPR001534	M. graminicola
MelChi.RACE1.v1a2.Mc1_scaffold5.g003380		McGland74	510.482
MelChi.RACE1.v1a2.Mc1_scaffold5.g003950		McGland124	111.194	Transthyretin-like	IPR001534	M. graminicola
MelChi.RACE1.v1a2.Mc1_scaffold5.g004280		McGland3	21984.9	CAP domain	IPR014044	M. graminicola
MelChi.RACE1.v1a2.Mc1_scaffold5.g004600		McGland47	1058.73	CAP domain	IPR014044
MelChi.RACE1.v1a2.Mc1_scaffold5.g006580		McGland104	209.34			M. graminicola
MelChi.RACE1.v1a2.Mc1_scaffold5.g006680		McGland70	567.803			M. graminicola
MelChi.RACE1.v1a2.Mc1_scaffold5.g006730		McGland42	1216.12	SXP/RAL-2 family protein Ani s 5-like, cation-binding domain	IPR003677	M. enterolobii
MelChi.RACE1.v1a2.Mc1_scaffold5.g006790		McGland22	4143.1	Glycoside hydrolase, family 5	IPR001919
MelChi.RACE1.v1a2.Mc1_scaffold5.g006880		McGland60	671.227	Carbohydrate binding domain CBM49	IPR001919	M. graminicola
MelChi.RACE1.v1a2.Mc1_scaffold5.g006890	Mi-ENG-1	McGland41	1219.94	Glycoside hydrolase, family 5	IPR001547	M. graminicola
MelChi.RACE1.v1a2.Mc1_scaffold5.g006900		McGland63	620.593	Glycoside hydrolase, family 5	IPR001919	M. graminicola
MelChi.RACE1.v1a2.Mc1_scaffold6.g001210		McGland59	684.482	Peptidase C1A, papain C-terminal	IPR000668	M. graminicola
MelChi.RACE1.v1a2.Mc1_scaffold6.g001360		McGland77	468.243	Protein kinase domain	IPR000719	M. graminicola
MelChi.RACE1.v1a2.Mc1_scaffold6.g001650		McGland17	6754.74
MelChi.RACE1.v1a2.Mc1_scaffold6.g002000		McGland12	8759.48	Invertebrate-type lysozyme	IPR008597	M. incognita
MelChi.RACE1.v1a2.Mc1_scaffold6.g002020		McGland29	2296.46	Invertebrate-type lysozyme	IPR008597	M. incognita
MelChi.RACE1.v1a2.Mc1_scaffold6.g002040		McGland28	2379.25	Invertebrate-type lysozyme	IPR008597	M. hapla
MelChi.RACE1.v1a2.Mc1_scaffold6.g004230		McGland71	565.621
MelChi.RACE1.v1a2.Mc1_scaffold6.g004830		McGland30	1861.07			M. graminicola
MelChi.RACE1.v1a2.Mc1_scaffold7.g003050		McGland96	259.663			M. hapla
MelChi.RACE1.v1a2.Mc1_scaffold7.g004530		McGland48	910.229
MelChi.RACE1.v1a2.Mc1_scaffold8.g002790		McGland57	721.879	EF-hand domain	IPR002048	M. incognita
MelChi.RACE1.v1a2.Mc1_scaffold8.g002800		McGland109	161.929	EF-hand domain	IPR002048	M. floridensis
MelChi.RACE1.v1a2.Mc1_scaffold8.g003720		McGland118	127.517			M. enterolobii
MelChi.RACE1.v1a2.Mc1_scaffold8.g006890	MiCRT	McGland58	702.744	Calreticulin/calnexin	IPR001580	M. javanica
MelChi.RACE1.v1a2.Mc1_scaffold9.g002360		McGland117	128.854			M. hapla
MelChi.RACE1.v1a2.Mc1_scaffold9.g005390		McGland50	846.091			M. incognita
MelChi.RACE1.v1a2.Mc1_scaffold9.g005420		McGland2	29538.6	CAP domain	IPR014044	M. graminicola
