# Supplementary material for: Genome reannotation and gland-specific transcriptome analysis identify new effector candidates in Meloidogyne chitwoodi
Source: PLoS Pathog. 2025 Nov 7;21(11):e1013075. doi: 10.1371/journal.ppat.1013075 (PMC12614787; doi:10.1371/journal.ppat.1013075)
Supplement: S6 Table — (XLSX) [file ppat.1013075.s011.xlsx]

## Sheet: Supp. Table 6
S6 Table. Transcripts for which no domain was predicted using Interpro and NCBI Conserved Domain Database.
Gene_id	Known RKN effectors	McGlands	Glands average	Domain	IPR #	SeqSearch_Species
MelChi.RACE1.v1a2.Mc1_scaffold17.g001060		McGland1	131084
MelChi.RACE1.v1a2.Mc1_scaffold20.g001080		McGland5	21477.2			Meloidogyne graminicola
MelChi.RACE1.v1a2.Mc1_scaffold3.g001210		McGland6	19153.1			Meloidogyne graminicola
MelChi.RACE1.v1a2.Mc1_scaffold4.g000590		McGland7	14864.5			Meloidogyne graminicola
MelChi.RACE1.v1a2.Mc1_scaffold3.g001350		McGland8	14046.5			Meloidogyne graminicola
MelChi.RACE1.v1a2.Mc1_scaffold16.g000540		McGland10	11835.2			Meloidogyne graminicola
MelChi.RACE1.v1a2.Mc1_scaffold11.g002120		McGland11	11469.7			Meloidogyne hapla
MelChi.RACE1.v1a2.Mc1_scaffold20.g000820		McGland15	7252.47			Meloidogyne graminicola
MelChi.RACE1.v1a2.Mc1_scaffold11.g003990		McGland16	7125.21			Meloidogyne floridensis
MelChi.RACE1.v1a2.Mc1_scaffold6.g001650		McGland17	6754.74
MelChi.RACE1.v1a2.Mc1_scaffold1.g001290		McGland18	6685.41
MelChi.RACE1.v1a2.Mc1_scaffold17.g000220		McGland19	5861.81
MelChi.RACE1.v1a2.Mc1_scaffold1.g006310		McGland20	5104.94			Meloidogyne graminicola
MelChi.RACE1.v1a2.Mc1_scaffold15.g004010		McGland26	2993.86
MelChi.RACE1.v1a2.Mc1_scaffold6.g004830		McGland30	1861.07			Meloidogyne graminicola
MelChi.RACE1.v1a2.Mc1_scaffold17.g004250		McGland31	1834.58
MelChi.RACE1.v1a2.Mc1_scaffold2.g006060		McGland33	1691.32			Meloidogyne javanica
MelChi.RACE1.v1a2.Mc1_scaffold16.g003730		McGland35	1432.07			Mloidogyne incognita
MelChi.RACE1.v1a2.Mc1_scaffold1.g001410		McGland37	1390.11
MelChi.RACE1.v1a2.Mc1_scaffold16.g001650		McGland38	1367.11			Meloidogyne graminicola
MelChi.RACE1.v1a2.Mc1_scaffold11.g000440		McGland39	1313.94			Mloidogyne incognita
MelChi.RACE1.v1a2.Mc1_scaffold14.g005540		McGland45	1158.76			Meloidogyne graminicola
MelChi.RACE1.v1a2.Mc1_scaffold7.g004530		McGland48	910.229
MelChi.RACE1.v1a2.Mc1_scaffold20.g001070	MgGPP	McGland49	884.123			Meloidogyne graminicola
MelChi.RACE1.v1a2.Mc1_scaffold9.g005390		McGland50	846.091			Mloidogyne incognita
MelChi.RACE1.v1a2.Mc1_scaffold4.g000540		McGland51	823.1			meloidogyne enterolobii
MelChi.RACE1.v1a2.Mc1_scaffold1.g001810		McGland52	804.197
MelChi.RACE1.v1a2.Mc1_scaffold15.g000910		McGland53	801.305
MelChi.RACE1.v1a2.Mc1_scaffold4.g003290		McGland56	753.555
MelChi.RACE1.v1a2.Mc1_scaffold2.g000400		McGland61	659.949			Meloidogyne graminicola
MelChi.RACE1.v1a2.Mc1_scaffold20.g000500		McGland66	591.519			Meloidogyne graminicola
MelChi.RACE1.v1a2.Mc1_scaffold11.g005320		McGland67	591.196
MelChi.RACE1.v1a2.Mc1_scaffold5.g006680		McGland70	567.803			Meloidogyne graminicola
MelChi.RACE1.v1a2.Mc1_scaffold6.g004230		McGland71	565.621
MelChi.RACE1.v1a2.Mc1_scaffold1.g000790	Mh265	McGland73	520.088			Mloidogyne incognita
MelChi.RACE1.v1a2.Mc1_scaffold5.g003380		McGland74	510.482
MelChi.RACE1.v1a2.Mc1_scaffold11.g004370		McGland76	493.811			Meloidogyne enterolobii
MelChi.RACE1.v1a2.Mc1_scaffold10.g000360		McGland83	378.793			Meloidogyne graminicola
MelChi.RACE1.v1a2.Mc1_scaffold17.g000180		McGland84	333.853			Mloidogyne incognita
MelChi.RACE1.v1a2.Mc1_scaffold4.g001870		McGland85	325.672			Meloidogyne graminicola
MelChi.RACE1.v1a2.Mc1_scaffold15.g004290		McGland86	319.564			Meloidogyne graminicola
MelChi.RACE1.v1a2.Mc1_scaffold16.g002240		McGland87	318.209			Meloidogyne javanica
MelChi.RACE1.v1a2.Mc1_scaffold19.g000720		McGland88	303.494
MelChi.RACE1.v1a2.Mc1_scaffold14.g000410		McGland93	284.801
MelChi.RACE1.v1a2.Mc1_scaffold21.g000370		McGland94	281.495
MelChi.RACE1.v1a2.Mc1_scaffold7.g003050		McGland96	259.663			Meloidogyne hapla
MelChi.RACE1.v1a2.Mc1_scaffold15.g002430		McGland98	248.206			Mloidogyne incognita
MelChi.RACE1.v1a2.Mc1_scaffold15.g003040		McGland99	242.52			Meloidogyne hapla
MelChi.RACE1.v1a2.Mc1_scaffold19.g000290		McGland100	240.171
MelChi.RACE1.v1a2.Mc1_scaffold13.g004370		McGland101	236.772
MelChi.RACE1.v1a2.Mc1_scaffold4.g000620		McGland102	219.126			Meloidogyne enterolobii
MelChi.RACE1.v1a2.Mc1_scaffold5.g006580		McGland104	209.34			Meloidogyne graminicola
MelChi.RACE1.v1a2.Mc1_scaffold12.g004930		McGland107	170.084			Meloidogyne hapla
MelChi.RACE1.v1a2.Mc1_scaffold15.g005000		McGland110	157.932			Meloidogyne floridensis
MelChi.RACE1.v1a2.Mc1_scaffold14.g006440		McGland115	140.097			Meloidogyne enterolobii
MelChi.RACE1.v1a2.Mc1_scaffold11.g004290		McGland116	131.876			Meloidogyne enterolobii
MelChi.RACE1.v1a2.Mc1_scaffold9.g002360		McGland117	128.854			Meloidogyne hapla
MelChi.RACE1.v1a2.Mc1_scaffold8.g003720		McGland118	127.517			Meloidogyne enterolobii
MelChi.RACE1.v1a2.Mc1_scaffold16.g000260		McGland119	127.187
MelChi.RACE1.v1a2.Mc1_scaffold15.g004990		McGland120	122.951			Meloidogyne floridensis
MelChi.RACE1.v1a2.Mc1_scaffold2.g000320		McGland121	122.733
MelChi.RACE1.v1a2.Mc1_scaffold15.g000450		McGland122	117.619			Meloidogyne graminicola
MelChi.RACE1.v1a2.Mc1_scaffold1.g006700		McGland123	114.318			Meloidogyne enterolobii
