# Supplementary material for: Genome reannotation and gland-specific transcriptome analysis identify new effector candidates in Meloidogyne chitwoodi
Source: PLoS Pathog. 2025 Nov 7;21(11):e1013075. doi: 10.1371/journal.ppat.1013075 (PMC12614787; doi:10.1371/journal.ppat.1013075)
Supplement: S7 Table — (XLSX) [file ppat.1013075.s012.xlsx]

## Sheet: Supp. Table 7
S7 Table. Number of effectors encoding proteins with known domains.
Domain	# of putative effectors with known domains	% from putative effectors with known domains
Glycoside hydrolase	14	22.5806
CAP domain	5	8.06452
C-type lectin-like	5	8.06452
Peptidase	5	8.06452
EF-hand domain	4	6.45161
Invertebrate-type lysozyme	3	4.83871
Pectate lyase PlyH/PlyE-like	3	4.83871
Thioredoxin domain	3	4.83871
Chorismate mutase II, prokaryotic-type	2	3.22581
Heat shock protein 70 family	2	3.22581
Protein kinase domain	2	3.22581
RlpA-like protein, double-psi beta-barrel domain	2	3.22581
Transthyretin-like	2	3.22581
Alginate lyase domain	1	1.6129
Calreticulin/calnexin	1	1.6129
Carbohydrate binding domain CBM49	1	1.6129
Catalase immune-responsive domain	1	1.6129
Glutathione peroxidase	1	1.6129
Histidine phosphatase superfamily, clade-2	1	1.6129
Protease inhibitor I35 (TIMP)	1	1.6129
SXP/RAL-2 family protein Ani s 5-like, cation-binding domain	1	1.6129
Trypsin Inhibitor-like, cysteine rich domain	1	1.6129
Tyrosinase copper-binding domain	1	1.61
