# Supplementary material for: Genome reannotation and gland-specific transcriptome analysis identify new effector candidates in Meloidogyne chitwoodi
Source: PLoS Pathog. 2025 Nov 7;21(11):e1013075. doi: 10.1371/journal.ppat.1013075 (PMC12614787; doi:10.1371/journal.ppat.1013075)
Supplement: S8 Table — (XLSX) [file ppat.1013075.s013.xlsx]

## Sheet: Supp.Table8
S8 Table. Primers used in this paper.
	Transcript	Sequence	Reference
	McGland26_GW_F	GGGGACAAGTTTGTACAAAAAAGCAGGCTTCATGATAAGAAAAATATG	This paper
	McGland26_GW_R	GGGGACCACTTTGTACAAGAAAGCTGGGTCTTAACCGTTAATACAAT	This paper
	McGland75_GW_F	GGGGACAAGTTTGTACAAAAAAGCAGGCTTCATGCAAACAATATCTCCACCATGTTCTTG	This paper
	McGland75_GW_R	GGGGACCACTTTGTACAAGAAAGCTGGGTCAACAAAATTTAATTGTTGTAACTTCATTGTAGGAA	This paper
	McGland7-qPCR-F	CCAGACGGCTCCCAACTTCAC	This paper
	McGland7-qPCR-R	GGAGAACAAAACCTCTTCCTCTTTC	This paper
	McGland26-qPCR-F	GAAAAATATGTCCTCATTTAGC	This paper
	McGland26-qPCR-R	CCGTTAATACAATTAGTACAAG	This paper
	McGland41-qPCR-F	GTGGTGGTGGTGACCCTG	This paper
	McGland41-qPCR-R	GTGCTGCAGCTCCTTCTCC	This paper
	McGland75-qPCR-F	CTGGATGTGGAAGTACTGCAGG	This paper
	McGland75-qPCR-R	CTACTTCCAAATGCCGGTGCC	This paper
	McGland23-qPCR-F	CATTCTGAAGGGGGTGGAGG	This paper
	McGland23-qPCR-R	GGCACTCCATCAGTAGCGC	This paper
	McGland72-qPCR-F	CCCAAACCCAAAACTAGAG	10
	McGland72-qPCR-R	CCATAGTAACCGCCACC	10
	McITS2-qPCR-F	GGGGTCAAACCCTTTGGCACGTCTGG	11
	McITS2-qPCR-R	GCGGGTGATCTCGACTGAGTTCAGG	11
	AtActin-qPCR-F	ACTTTCATCAGCCGTTTTGA	12
	AtActin-qPCR-R	ACGATTGGTTGAATATCATCAG	12
